# Supplementary material for: Small Extracellular Vesicles From Radioresistant H3K27M‐Pediatric Diffuse Midline Glioma Cells Modulate Tumor Phenotypes and Radiation Response
Source: J Extracell Vesicles. 2025 Oct 30;14(11):e70188. doi: 10.1002/jev2.70188 (PMC12575060; doi:10.1002/jev2.70188)
Supplement: Supplementary file 11 — Supplementary Table 2: jev270188‐sup‐0011‐TableS2.xlsx [file JEV2-14-e70188-s011.xlsx]

## Sheet: metadata
Table Supplementary 2: miRNA profiling of H3K27M-pDMG cell lines
Sheet ID	Sample ID	Cell Source
Sheet 1	RS_R*	SF7761
Sheet 1	RS_C1_R*	SF7761-Clone 1
Sheet 1	RR_R*	SF8628
R* denotes biological replicate number

## Sheet: Sheet1
miRBase_id	RR_R1_SUM	RR_R2_SUM	RR_R3_SUM	RR_R4_SUM	RS_C1_R1_SUM	RS_C1_R2_SUM	RS_C1_R3_SUM	RS_C1_R4_SUM	RS_C1_R5_SUM	RS_R1_SUM	RS_R2_SUM	RS_R3_SUM	RS_R4_SUM
hsa-miR-1246	14.9214	12.863	13.8844	18.5836	11.1413	11.1413	11.1413	11.1413	11.1413	11.1413	11.1413	14.2236	14.2023
hsa-let-7a-5p	11.1413	17.9134	18.0343	16.8142	11.1413	11.1413	11.1413	11.1413	11.1413	11.1413	19.368	15.1359	18.1989
hsa-let-7b-5p	11.1413	14.1554	16.0228	15.5859	11.1413	11.1413	11.1413	15.9478	11.1413	11.1413	11.1413	11.1413	15.6671
hsa-miR-1260a	11.1413	11.1413	11.1413	14.3021	11.1413	11.1413	11.1413	11.1413	11.1413	11.1413	11.1413	11.1413	11.1413
hsa-miR-1260b	11.1413	11.1413	11.1413	14.0901	11.1413	11.1413	11.1413	11.1413	11.1413	11.1413	11.1413	11.1413	11.1413
hsa-let-7c-5p	12.9681	15.549	14.9179	13.8416	11.1413	11.1413	11.1413	11.1413	11.1413	11.1413	11.1413	11.1413	15.1131
hsa-miR-125b-5p	11.1413	12.4463	12.602	13.1296	11.1413	11.1413	11.1413	11.1413	11.1413	11.1413	11.1413	11.1413	15.1131
hsa-let-7f-5p	11.1413	14.4378	15.5736	12.5037	11.1413	11.1413	11.1413	11.1413	11.1413	11.1413	11.1413	15.1359	11.1413
hsa-miR-125a-5p	11.1413	11.6869	11.1413	12.2932	11.1413	11.1413	11.1413	11.1413	11.1413	11.1413	11.1413	11.1413	11.1413
hsa-miR-122-5p	11.1413	11.1413	11.1413	12.1751	11.1413	11.1413	11.1413	11.1413	11.1413	11.1413	11.1413	11.1413	11.1413
hsa-let-7e-5p	11.1413	12.6465	13.9759	12.1123	11.1413	11.1413	11.1413	11.1413	11.1413	11.1413	11.1413	11.1413	14.2023
hsa-let-7g-5p	11.1413	11.6869	14.3622	12.1123	11.1413	11.1413	11.1413	11.1413	11.1413	11.1413	11.1413	11.1413	11.1413
hsa-let-7a-3p	11.1413	11.775	12.0491	12.0466	11.1413	11.1413	11.1413	11.1413	11.1413	11.1413	11.1413	11.1413	11.1413
hsa-let-7b-3p	11.1413	11.1413	11.1413	12.0466	11.1413	11.1413	11.1413	11.1413	11.1413	11.1413	11.1413	11.1413	11.1413
hsa-miR-124-3p	11.1413	11.1413	11.1413	11.9777	11.1413	11.1413	11.1413	11.1413	11.1413	11.1413	11.1413	11.1413	11.1413
hsa-miR-1-3p	11.1413	11.1413	11.1413	11.5733	11.1413	11.1413	11.1413	11.1413	11.1413	11.1413	11.1413	11.1413	11.1413
hsa-let-7d-3p	11.1413	11.1413	11.1413	11.4769	11.1413	11.1413	11.1413	11.1413	11.1413	11.1413	11.1413	11.1413	11.1413
hsa-miR-1224-5p	11.1413	11.1413	11.1413	11.3734	11.1413	11.1413	11.1413	11.1413	11.1413	11.1413	11.1413	11.1413	11.1413
hsa-let-7d-5p	11.1413	11.1413	12.3519	11.262	11.1413	11.1413	11.1413	11.1413	11.1413	11.1413	11.1413	11.1413	14.2023
hsa-let-7i-5p	11.1413	11.8581	13.6821	11.262	11.1413	11.1413	11.1413	11.1413	11.1413	11.1413	11.1413	11.1413	11.1413
hsa-miR-10400-5p	11.1413	11.2682	11.1413	11.262	11.1413	11.1413	11.1413	11.1413	11.1413	11.1413	11.1413	11.1413	11.1413
hsa-miR-106b-3p	11.1413	11.1413	11.1413	11.262	11.1413	11.1413	11.1413	11.1413	11.1413	11.1413	11.1413	11.1413	11.1413
hsa-miR-10b-5p	11.1413	11.1413	11.1413	11.262	11.1413	11.1413	11.1413	11.1413	11.1413	11.1413	11.1413	11.1413	11.1413
hsa-miR-122b-3p	11.1413	11.1413	11.1413	11.262	11.1413	11.1413	11.1413	11.1413	11.1413	11.1413	11.1413	11.1413	11.1413
hsa-miR-125a-3p	11.1413	11.1413	11.1413	11.262	11.1413	11.1413	11.1413	11.1413	11.1413	11.1413	11.1413	11.1413	11.1413
hsa-let-7a-2-3p	11.1413	11.1413	11.1413	11.1413	11.1413	11.1413	11.1413	11.1413	11.1413	11.1413	11.1413	11.1413	11.1413
hsa-let-7c-3p	11.1413	11.1413	11.1413	11.1413	11.1413	11.1413	11.1413	11.1413	11.1413	11.1413	11.1413	11.1413	11.1413
hsa-let-7e-3p	11.1413	11.1413	11.1413	11.1413	11.1413	11.1413	11.1413	11.1413	11.1413	11.1413	11.1413	11.1413	11.1413
hsa-let-7f-1-3p	11.1413	11.1413	11.1413	11.1413	11.1413	11.1413	11.1413	11.1413	11.1413	11.1413	11.1413	11.1413	11.1413
hsa-let-7f-2-3p	11.1413	11.1413	11.1413	11.1413	11.1413	11.1413	11.1413	11.1413	11.1413	11.1413	11.1413	11.1413	11.1413
hsa-let-7g-3p	11.1413	11.1413	11.1413	11.1413	11.1413	11.1413	11.1413	11.1413	11.1413	11.1413	11.1413	11.1413	11.1413
hsa-let-7i-3p	11.1413	11.1413	11.1413	11.1413	11.1413	11.1413	11.1413	11.1413	11.1413	11.1413	11.1413	11.1413	11.1413
hsa-miR-1-5p	11.1413	11.1413	11.1413	11.1413	11.1413	11.1413	11.1413	11.1413	11.1413	11.1413	11.1413	11.1413	11.1413
hsa-miR-100-3p	11.1413	11.1413	11.1413	11.1413	11.1413	11.1413	11.1413	11.1413	11.1413	11.1413	11.1413	11.1413	11.1413
hsa-miR-100-5p	11.1413	11.1413	11.6654	11.1413	11.1413	11.1413	11.1413	11.1413	11.1413	11.1413	11.1413	11.1413	11.1413
hsa-miR-101-2-5p	11.1413	11.1413	11.1413	11.1413	11.1413	11.1413	11.1413	11.1413	11.1413	11.1413	11.1413	11.1413	11.1413
hsa-miR-101-3p	11.1413	11.1413	12.602	11.1413	11.1413	11.1413	11.1413	11.1413	11.1413	11.1413	11.1413	11.1413	11.1413
hsa-miR-101-5p	11.1413	11.1413	11.1413	11.1413	11.1413	11.1413	11.1413	11.1413	11.1413	11.1413	11.1413	11.1413	11.1413
hsa-miR-10226	11.1413	11.1413	11.1413	11.1413	11.1413	11.1413	11.1413	11.1413	11.1413	11.1413	11.1413	11.1413	11.1413
hsa-miR-10392-3p	11.1413	11.1413	11.1413	11.1413	11.1413	11.1413	11.1413	11.1413	11.1413	11.1413	11.1413	11.1413	11.1413
hsa-miR-10392-5p	11.1413	11.1413	11.1413	11.1413	11.1413	11.1413	11.1413	11.1413	11.1413	11.1413	11.1413	11.1413	11.1413
hsa-miR-10393-3p	11.1413	11.1413	11.1413	11.1413	11.1413	11.1413	11.1413	11.1413	11.1413	11.1413	11.1413	11.1413	11.1413
hsa-miR-10393-5p	11.1413	11.1413	11.1413	11.1413	11.1413	11.1413	11.1413	11.1413	11.1413	11.1413	11.1413	11.1413	11.1413
hsa-miR-10394-3p	11.1413	11.1413	11.1413	11.1413	11.1413	11.1413	11.1413	11.1413	11.1413	11.1413	11.1413	11.1413	11.1413
hsa-miR-10394-5p	11.1413	11.1413	11.1413	11.1413	11.1413	11.1413	11.1413	11.1413	11.1413	11.1413	11.1413	11.1413	11.1413
hsa-miR-10395-3p	11.1413	11.1413	11.1413	11.1413	11.1413	11.1413	11.1413	11.1413	11.1413	11.1413	11.1413	11.1413	11.1413
hsa-miR-10395-5p	11.1413	11.1413	11.1413	11.1413	11.1413	11.1413	11.1413	11.1413	11.1413	11.1413	11.1413	11.1413	11.1413
hsa-miR-10396a-3p	11.1413	11.1413	11.1413	11.1413	11.1413	11.1413	11.1413	11.1413	11.1413	11.1413	11.1413	11.1413	11.1413
hsa-miR-10396a-5p	11.1413	11.3848	11.6654	11.1413	11.1413	11.1413	11.1413	11.1413	11.1413	11.1413	14.1607	11.1413	11.1413
hsa-miR-10396b-3p	11.1413	11.1413	11.1413	11.1413	11.1413	11.1413	11.1413	11.1413	11.1413	11.1413	11.1413	11.1413	11.1413
hsa-miR-10396b-5p	11.1413	11.3848	11.6654	11.1413	11.1413	11.1413	11.1413	11.1413	11.1413	11.1413	14.1607	11.1413	11.1413
hsa-miR-10397-3p	11.1413	11.1413	11.1413	11.1413	11.1413	11.1413	11.1413	11.1413	11.1413	11.1413	11.1413	11.1413	11.1413
hsa-miR-10397-5p	11.1413	11.1413	11.1413	11.1413	11.1413	11.1413	11.1413	11.1413	11.1413	11.1413	11.1413	11.1413	11.1413
hsa-miR-10398-3p	11.1413	11.1413	11.1413	11.1413	11.1413	11.1413	11.1413	11.1413	11.1413	11.1413	11.1413	11.1413	11.1413
hsa-miR-10398-5p	11.1413	11.1413	11.1413	11.1413	11.1413	11.1413	11.1413	11.1413	11.1413	11.1413	11.1413	11.1413	11.1413
hsa-miR-10399-3p	11.1413	11.1413	11.1413	11.1413	11.1413	11.1413	11.1413	11.1413	11.1413	11.1413	11.1413	11.1413	11.1413
hsa-miR-10399-5p	11.1413	11.1413	11.1413	11.1413	11.1413	11.1413	11.1413	11.1413	11.1413	11.1413	11.1413	11.1413	11.1413
hsa-miR-103a-1-5p	11.1413	11.1413	11.1413	11.1413	11.1413	11.1413	11.1413	11.1413	11.1413	11.1413	11.1413	11.1413	11.1413
hsa-miR-103a-2-5p	11.1413	11.1413	11.1413	11.1413	11.1413	11.1413	11.1413	11.1413	11.1413	11.1413	11.1413	11.1413	11.1413
hsa-miR-103a-3p	13.749	13.2488	13.7868	11.1413	11.1413	11.1413	11.1413	11.1413	11.1413	11.1413	11.1413	11.1413	11.1413
hsa-miR-103b	11.1413	11.1413	11.1413	11.1413	11.1413	11.1413	11.1413	11.1413	11.1413	11.1413	11.1413	11.1413	11.1413
hsa-miR-10400-3p	11.1413	11.1413	11.1413	11.1413	11.1413	11.1413	11.1413	11.1413	11.1413	11.1413	11.1413	11.1413	11.1413
hsa-miR-10401-3p	11.1413	11.1413	11.1413	11.1413	11.1413	11.1413	11.1413	11.1413	11.1413	11.1413	11.1413	11.1413	11.1413
hsa-miR-10401-5p	11.1413	11.6869	11.1413	11.1413	11.1413	11.1413	11.1413	11.1413	11.1413	11.1413	11.1413	11.1413	11.1413
hsa-miR-105-3p	11.1413	11.1413	11.1413	11.1413	11.1413	11.1413	11.1413	11.1413	11.1413	11.1413	11.1413	11.1413	11.1413
hsa-miR-105-5p	11.1413	11.1413	11.1413	11.1413	11.1413	11.1413	11.1413	11.1413	11.1413	11.1413	11.1413	11.1413	11.1413
hsa-miR-10522-5p	11.1413	11.1413	11.1413	11.1413	11.1413	11.1413	11.1413	11.1413	11.1413	11.1413	11.1413	11.1413	11.1413
hsa-miR-10523-5p	11.1413	11.1413	11.1413	11.1413	11.1413	11.1413	11.1413	11.1413	11.1413	11.1413	11.1413	11.1413	11.1413
hsa-miR-10524-5p	11.1413	11.1413	11.1413	11.1413	11.1413	11.1413	11.1413	11.1413	11.1413	11.1413	11.1413	11.1413	11.1413
hsa-miR-10525-3p	11.1413	11.1413	11.1413	11.1413	11.1413	11.1413	11.1413	11.1413	11.1413	11.1413	11.1413	11.1413	11.1413
hsa-miR-10526-3p	11.1413	11.1413	11.1413	11.1413	11.1413	11.1413	11.1413	11.1413	11.1413	11.1413	11.1413	11.1413	11.1413
hsa-miR-10527-5p	11.1413	11.1413	11.1413	11.1413	11.1413	11.1413	11.1413	11.1413	11.1413	11.1413	11.1413	11.1413	11.1413
hsa-miR-106a-3p	11.1413	11.1413	11.1413	11.1413	11.1413	11.1413	11.1413	11.1413	11.1413	11.1413	11.1413	11.1413	11.1413
hsa-miR-106a-5p	11.1413	11.1413	11.1413	11.1413	11.1413	11.1413	11.1413	11.1413	11.1413	11.1413	11.1413	11.1413	11.1413
hsa-miR-106b-5p	11.1413	11.1413	11.1413	11.1413	11.1413	11.1413	11.1413	11.1413	11.1413	11.1413	11.1413	11.1413	11.1413
hsa-miR-107	12.9681	12.3916	12.8151	11.1413	11.1413	11.1413	11.1413	11.1413	11.1413	11.1413	11.1413	11.1413	11.1413
hsa-miR-10a-3p	11.1413	11.1413	11.1413	11.1413	11.1413	11.1413	11.1413	11.1413	11.1413	11.1413	11.1413	11.1413	11.1413
hsa-miR-10a-5p	11.1413	11.1413	11.1413	11.1413	11.1413	11.1413	11.1413	11.1413	11.1413	11.1413	11.1413	11.1413	11.1413
hsa-miR-10b-3p	11.1413	11.1413	11.1413	11.1413	11.1413	11.1413	11.1413	11.1413	11.1413	11.1413	11.1413	11.1413	11.1413
hsa-miR-11181-3p	11.1413	11.1413	11.1413	11.1413	11.1413	11.1413	11.1413	11.1413	11.1413	11.1413	11.1413	11.1413	11.1413
hsa-miR-11181-5p	11.1413	11.1413	11.1413	11.1413	11.1413	11.1413	11.1413	11.1413	11.1413	11.1413	11.1413	11.1413	11.1413
hsa-miR-11399	11.1413	11.1413	11.1413	11.1413	11.1413	11.1413	11.1413	11.1413	11.1413	11.1413	11.1413	11.1413	11.1413
hsa-miR-11400	11.1413	11.1413	11.1413	11.1413	11.1413	11.1413	11.1413	11.1413	11.1413	11.1413	11.1413	11.1413	11.1413
hsa-miR-11401	11.1413	11.1413	11.1413	11.1413	11.1413	11.1413	11.1413	11.1413	11.1413	11.1413	11.1413	11.1413	11.1413
hsa-miR-1178-3p	11.1413	11.1413	11.1413	11.1413	11.1413	11.1413	11.1413	11.1413	11.1413	11.1413	11.1413	11.1413	11.1413
hsa-miR-1178-5p	11.1413	11.1413	11.1413	11.1413	11.1413	11.1413	11.1413	11.1413	11.1413	11.1413	11.1413	11.1413	11.1413
hsa-miR-1179	11.1413	11.1413	11.1413	11.1413	11.1413	11.1413	11.1413	11.1413	11.1413	11.1413	11.1413	11.1413	11.1413
hsa-miR-1180-3p	11.1413	11.1413	11.1413	11.1413	11.1413	11.1413	11.1413	11.1413	11.1413	11.1413	11.1413	11.1413	11.1413
hsa-miR-1180-5p	11.1413	11.1413	11.1413	11.1413	11.1413	11.1413	11.1413	11.1413	11.1413	11.1413	11.1413	11.1413	11.1413
hsa-miR-1181	11.1413	11.1413	11.1413	11.1413	11.1413	11.1413	11.1413	11.1413	11.1413	11.1413	11.1413	11.1413	11.1413
hsa-miR-1182	11.1413	11.1413	11.1413	11.1413	11.1413	11.1413	11.1413	11.1413	11.1413	11.1413	11.1413	11.1413	11.1413
hsa-miR-1183	11.1413	11.1413	11.1413	11.1413	11.1413	11.1413	11.1413	11.1413	11.1413	11.1413	11.1413	11.1413	11.1413
hsa-miR-1184	11.1413	11.1413	11.1413	11.1413	11.1413	11.1413	11.1413	11.1413	11.1413	11.1413	11.1413	11.1413	11.1413
hsa-miR-1185-1-3p	11.1413	11.1413	11.1413	11.1413	11.1413	11.1413	11.1413	11.1413	11.1413	11.1413	11.1413	11.1413	11.1413
hsa-miR-1185-2-3p	11.1413	11.1413	11.1413	11.1413	11.1413	11.1413	11.1413	11.1413	11.1413	11.1413	11.1413	11.1413	11.1413
hsa-miR-1185-5p	11.1413	11.1413	11.1413	11.1413	11.1413	11.1413	11.1413	11.1413	11.1413	11.1413	11.1413	11.1413	11.1413
hsa-miR-1193	11.1413	11.1413	11.1413	11.1413	11.1413	11.1413	11.1413	11.1413	11.1413	11.1413	11.1413	11.1413	11.1413
hsa-miR-1197	11.1413	11.1413	11.1413	11.1413	11.1413	11.1413	11.1413	11.1413	11.1413	11.1413	11.1413	11.1413	11.1413
hsa-miR-1199-3p	11.1413	11.1413	11.1413	11.1413	11.1413	11.1413	11.1413	11.1413	11.1413	11.1413	11.1413	11.1413	11.1413
hsa-miR-1199-5p	11.1413	11.1413	11.1413	11.1413	11.1413	11.1413	11.1413	11.1413	11.1413	11.1413	11.1413	11.1413	11.1413
hsa-miR-1200	11.1413	11.1413	11.1413	11.1413	11.1413	11.1413	11.1413	11.1413	11.1413	11.1413	11.1413	11.1413	11.1413
hsa-miR-1202	11.1413	11.1413	11.1413	11.1413	11.1413	11.1413	11.1413	11.1413	11.1413	11.1413	11.1413	11.1413	11.1413
hsa-miR-1203	11.1413	11.1413	11.1413	11.1413	11.1413	11.1413	11.1413	11.1413	11.1413	11.1413	11.1413	11.1413	11.1413
hsa-miR-1204	11.1413	11.1413	11.1413	11.1413	11.1413	11.1413	11.1413	11.1413	11.1413	11.1413	11.1413	11.1413	11.1413
hsa-miR-1205	11.1413	11.1413	11.1413	11.1413	11.1413	11.1413	11.1413	11.1413	11.1413	11.1413	11.1413	11.1413	11.1413
hsa-miR-1206	11.1413	11.1413	11.1413	11.1413	11.1413	11.1413	11.1413	11.1413	11.1413	11.1413	11.1413	11.1413	11.1413
hsa-miR-1207-3p	11.1413	11.1413	11.1413	11.1413	11.1413	11.1413	11.1413	11.1413	11.1413	11.1413	11.1413	11.1413	11.1413
hsa-miR-1207-5p	11.1413	11.1413	11.1413	11.1413	11.1413	11.1413	11.1413	11.1413	11.1413	11.1413	11.1413	11.1413	11.1413
hsa-miR-1208	11.1413	11.1413	11.1413	11.1413	11.1413	11.1413	11.1413	11.1413	11.1413	11.1413	11.1413	11.1413	11.1413
hsa-miR-12113	11.1413	11.1413	11.1413	11.1413	11.1413	11.1413	11.1413	11.1413	11.1413	11.1413	11.1413	11.1413	11.1413
hsa-miR-12114	11.1413	11.1413	11.1413	11.1413	11.1413	11.1413	11.1413	11.1413	11.1413	11.1413	11.1413	11.1413	11.1413
hsa-miR-12115	11.1413	11.1413	11.1413	11.1413	11.1413	11.1413	11.1413	11.1413	11.1413	11.1413	11.1413	11.1413	11.1413
hsa-miR-12116	11.1413	11.1413	11.1413	11.1413	11.1413	11.1413	11.1413	11.1413	11.1413	11.1413	11.1413	11.1413	11.1413
hsa-miR-12117	11.1413	11.1413	11.1413	11.1413	11.1413	11.1413	11.1413	11.1413	11.1413	11.1413	11.1413	11.1413	11.1413
hsa-miR-12118	11.1413	11.1413	11.1413	11.1413	11.1413	11.1413	11.1413	11.1413	11.1413	11.1413	11.1413	11.1413	11.1413
hsa-miR-12119	11.1413	11.1413	11.1413	11.1413	11.1413	11.1413	11.1413	11.1413	11.1413	11.1413	11.1413	11.1413	11.1413
hsa-miR-12120	11.1413	11.1413	11.1413	11.1413	11.1413	11.1413	11.1413	11.1413	11.1413	11.1413	11.1413	11.1413	11.1413
hsa-miR-12121	11.1413	11.1413	11.1413	11.1413	11.1413	11.1413	11.1413	11.1413	11.1413	11.1413	11.1413	11.1413	11.1413
hsa-miR-12122	11.1413	11.1413	11.1413	11.1413	11.1413	11.1413	11.1413	11.1413	11.1413	11.1413	11.1413	11.1413	11.1413
hsa-miR-12123	11.1413	11.1413	11.1413	11.1413	11.1413	11.1413	11.1413	11.1413	11.1413	11.1413	11.1413	11.1413	11.1413
hsa-miR-12124	11.1413	11.1413	11.1413	11.1413	11.1413	11.1413	11.1413	11.1413	11.1413	11.1413	11.1413	11.1413	11.1413
hsa-miR-12125	11.1413	11.1413	11.1413	11.1413	11.1413	11.1413	11.1413	11.1413	11.1413	11.1413	11.1413	11.1413	11.1413
hsa-miR-12126	11.1413	11.1413	11.1413	11.1413	11.1413	11.1413	11.1413	11.1413	11.1413	11.1413	11.1413	11.1413	11.1413
hsa-miR-12127	11.1413	11.1413	11.1413	11.1413	11.1413	11.1413	11.1413	11.1413	11.1413	11.1413	11.1413	11.1413	11.1413
hsa-miR-12128	11.1413	11.1413	11.1413	11.1413	11.1413	11.1413	11.1413	11.1413	11.1413	11.1413	11.1413	11.1413	11.1413
hsa-miR-12129	11.1413	11.1413	11.1413	11.1413	11.1413	11.1413	11.1413	11.1413	11.1413	11.1413	11.1413	11.1413	11.1413
hsa-miR-12130	11.1413	11.1413	11.1413	11.1413	11.1413	11.1413	11.1413	11.1413	11.1413	11.1413	11.1413	11.1413	11.1413
hsa-miR-12131	11.1413	11.1413	11.1413	11.1413	11.1413	11.1413	11.1413	11.1413	11.1413	11.1413	11.1413	11.1413	11.1413
hsa-miR-12132	11.1413	11.1413	11.1413	11.1413	11.1413	11.1413	11.1413	11.1413	11.1413	11.1413	11.1413	11.1413	11.1413
hsa-miR-12133	11.1413	11.1413	11.1413	11.1413	11.1413	11.1413	11.1413	11.1413	11.1413	11.1413	11.1413	11.1413	11.1413
hsa-miR-12135	11.1413	11.1413	11.1413	11.1413	11.1413	11.1413	11.1413	11.1413	11.1413	11.1413	11.1413	11.1413	11.1413
hsa-miR-12136	11.1413	11.1413	11.1413	11.1413	11.1413	11.1413	11.1413	11.1413	11.1413	11.1413	11.1413	11.1413	11.1413
hsa-miR-122-3p	11.1413	11.1413	11.1413	11.1413	11.1413	11.1413	11.1413	11.1413	11.1413	11.1413	11.1413	11.1413	11.1413
hsa-miR-1224-3p	11.1413	11.1413	11.1413	11.1413	11.1413	11.1413	11.1413	11.1413	11.1413	11.1413	11.1413	11.1413	11.1413
hsa-miR-1225-3p	11.1413	11.6869	11.1413	11.1413	11.1413	11.1413	11.1413	11.1413	11.1413	11.1413	11.1413	11.1413	11.1413
hsa-miR-1225-5p	11.1413	11.1413	11.1413	11.1413	11.1413	11.1413	11.1413	11.1413	11.1413	11.1413	11.1413	11.1413	11.1413
hsa-miR-1226-3p	11.1413	11.1413	11.1413	11.1413	11.1413	11.1413	11.1413	11.1413	11.1413	11.1413	11.1413	11.1413	11.1413
hsa-miR-1226-5p	11.1413	11.1413	11.1413	11.1413	11.1413	11.1413	11.1413	11.1413	11.1413	11.1413	11.1413	11.1413	14.2023
hsa-miR-1227-3p	11.1413	11.1413	11.1413	11.1413	11.1413	11.1413	11.1413	11.1413	11.1413	11.1413	11.1413	11.1413	11.1413
hsa-miR-1227-5p	11.1413	11.1413	11.1413	11.1413	11.1413	11.1413	11.1413	11.1413	11.1413	11.1413	11.1413	11.1413	11.1413
hsa-miR-1228-3p	11.1413	11.1413	11.1413	11.1413	11.1413	11.1413	11.1413	11.1413	11.1413	11.1413	11.1413	11.1413	11.1413
hsa-miR-1228-5p	11.1413	11.1413	11.1413	11.1413	11.1413	11.1413	11.1413	11.1413	11.1413	11.1413	11.1413	11.1413	11.1413
hsa-miR-1229-3p	11.1413	11.1413	11.1413	11.1413	11.1413	11.1413	11.1413	11.1413	11.1413	11.1413	11.1413	11.1413	11.1413
hsa-miR-1229-5p	11.1413	11.1413	11.1413	11.1413	11.1413	11.1413	11.1413	11.1413	11.1413	11.1413	11.1413	11.1413	11.1413
hsa-miR-122b-5p	11.1413	11.1413	11.1413	11.1413	11.1413	11.1413	11.1413	11.1413	11.1413	11.1413	11.1413	11.1413	11.1413
hsa-miR-1231	11.1413	11.1413	11.1413	11.1413	11.1413	11.1413	11.1413	11.1413	11.1413	11.1413	11.1413	11.1413	11.1413
hsa-miR-1233-3p	11.1413	11.1413	11.1413	11.1413	11.1413	11.1413	11.1413	11.1413	11.1413	11.1413	11.1413	11.1413	11.1413
hsa-miR-1233-5p	11.1413	11.1413	11.1413	11.1413	11.1413	11.1413	11.1413	11.1413	11.1413	11.1413	11.1413	11.1413	11.1413
hsa-miR-1234-3p	11.1413	11.1413	11.1413	11.1413	11.1413	11.1413	11.1413	11.1413	11.1413	11.1413	11.1413	11.1413	11.1413
hsa-miR-1236-3p	11.1413	11.1413	11.1413	11.1413	11.1413	11.1413	11.1413	11.1413	11.1413	11.1413	11.1413	11.1413	11.1413
hsa-miR-1236-5p	11.1413	11.1413	11.1413	11.1413	11.1413	11.1413	11.1413	11.1413	11.1413	11.1413	11.1413	11.1413	11.1413
hsa-miR-1237-3p	11.1413	11.1413	11.1413	11.1413	11.1413	11.1413	11.1413	11.1413	11.1413	11.1413	11.1413	11.1413	11.1413
hsa-miR-1237-5p	11.1413	11.1413	11.1413	11.1413	11.1413	11.1413	11.1413	11.1413	11.1413	11.1413	11.1413	11.1413	11.1413
hsa-miR-1238-3p	11.1413	11.1413	11.1413	11.1413	11.1413	11.1413	11.1413	11.1413	11.1413	11.1413	11.1413	11.1413	11.1413
hsa-miR-1238-5p	11.1413	11.1413	11.1413	11.1413	11.1413	11.1413	11.1413	11.1413	11.1413	11.1413	11.1413	11.1413	11.1413
hsa-miR-124-5p	11.1413	11.1413	11.1413	11.1413	11.1413	11.1413	11.1413	11.1413	11.1413	11.1413	11.1413	11.1413	11.1413
hsa-miR-1243	11.1413	11.1413	11.1413	11.1413	11.1413	11.1413	11.1413	11.1413	11.1413	11.1413	11.1413	11.1413	11.1413
hsa-miR-1244	11.1413	11.1413	11.1413	11.1413	11.1413	11.1413	11.1413	11.1413	11.1413	11.1413	11.1413	11.1413	11.1413
hsa-miR-1245a	11.1413	11.1413	11.1413	11.1413	11.1413	11.1413	11.1413	11.1413	11.1413	11.1413	11.1413	11.1413	11.1413
hsa-miR-1245b-3p	11.1413	11.1413	11.1413	11.1413	11.1413	11.1413	11.1413	11.1413	11.1413	11.1413	11.1413	11.1413	11.1413
hsa-miR-1245b-5p	11.1413	11.1413	11.1413	11.1413	11.1413	11.1413	11.1413	11.1413	11.1413	11.1413	11.1413	11.1413	11.1413
hsa-miR-1247-3p	11.1413	11.1413	11.1413	11.1413	11.1413	11.1413	11.1413	11.1413	11.1413	11.1413	11.1413	11.1413	11.1413
hsa-miR-1247-5p	11.1413	11.1413	11.1413	11.1413	11.1413	11.1413	11.1413	11.1413	11.1413	11.1413	11.1413	11.1413	11.1413
hsa-miR-1248	11.1413	11.1413	11.1413	11.1413	11.1413	11.1413	11.1413	11.1413	11.1413	11.1413	11.1413	11.1413	11.1413
hsa-miR-1249-3p	11.1413	11.1413	11.1413	11.1413	11.1413	11.1413	11.1413	11.1413	11.1413	11.1413	11.1413	11.1413	11.1413
hsa-miR-1249-5p	11.1413	11.1413	11.1413	11.1413	11.1413	11.1413	11.1413	11.1413	11.1413	11.1413	11.1413	14.2236	11.1413
hsa-miR-1250-3p	11.1413	11.1413	11.1413	11.1413	11.1413	11.1413	11.1413	11.1413	11.1413	11.1413	11.1413	11.1413	11.1413
hsa-miR-1250-5p	11.1413	11.1413	11.1413	11.1413	11.1413	11.1413	11.1413	11.1413	11.1413	11.1413	11.1413	11.1413	11.1413
hsa-miR-1251-3p	11.1413	11.1413	11.1413	11.1413	11.1413	11.1413	11.1413	11.1413	11.1413	11.1413	11.1413	11.1413	11.1413
hsa-miR-1251-5p	11.1413	11.1413	11.1413	11.1413	11.1413	11.1413	11.1413	11.1413	11.1413	11.1413	11.1413	11.1413	11.1413
hsa-miR-1252-3p	11.1413	11.1413	11.1413	11.1413	11.1413	11.1413	11.1413	11.1413	11.1413	11.1413	11.1413	11.1413	11.1413
hsa-miR-1252-5p	11.1413	11.1413	11.1413	11.1413	11.1413	11.1413	11.1413	11.1413	11.1413	11.1413	11.1413	11.1413	11.1413
hsa-miR-1253	11.1413	11.1413	11.1413	11.1413	11.1413	11.1413	11.1413	11.1413	11.1413	11.1413	11.1413	11.1413	11.1413
hsa-miR-1255a	11.1413	11.1413	11.1413	11.1413	11.1413	11.1413	11.1413	11.1413	11.1413	11.1413	11.1413	11.1413	11.1413
hsa-miR-1255b-2-3p	11.1413	11.1413	11.1413	11.1413	11.1413	11.1413	11.1413	11.1413	11.1413	11.1413	11.1413	11.1413	11.1413
hsa-miR-1255b-5p	11.1413	11.1413	11.1413	11.1413	11.1413	11.1413	11.1413	11.1413	11.1413	11.1413	11.1413	11.1413	11.1413
hsa-miR-1256	11.1413	11.1413	11.1413	11.1413	11.1413	11.1413	11.1413	11.1413	11.1413	11.1413	11.1413	11.1413	11.1413
hsa-miR-1257	11.1413	11.1413	11.1413	11.1413	11.1413	11.1413	11.1413	11.1413	11.1413	11.1413	11.1413	11.1413	11.1413
hsa-miR-1258	11.1413	11.1413	11.1413	11.1413	11.1413	11.1413	11.1413	11.1413	11.1413	11.1413	11.1413	11.1413	11.1413
hsa-miR-125b-1-3p	11.1413	11.1413	11.1413	11.1413	11.1413	11.1413	11.1413	11.1413	11.1413	11.1413	11.1413	11.1413	11.1413
hsa-miR-125b-2-3p	11.1413	11.1413	11.1413	11.1413	11.1413	11.1413	11.1413	11.1413	11.1413	11.1413	11.1413	11.1413	11.1413
hsa-miR-126-3p	11.1413	11.1413	11.1413	11.1413	11.1413	11.1413	11.1413	11.1413	11.1413	11.1413	11.1413	11.1413	11.1413
hsa-miR-126-5p	11.1413	11.1413	11.1413	11.1413	11.1413	11.1413	11.1413	11.1413	11.1413	11.1413	11.1413	11.1413	11.1413
hsa-miR-1261	11.1413	11.1413	11.1413	11.1413	11.1413	11.1413	11.1413	11.1413	11.1413	11.1413	11.1413	11.1413	11.1413
hsa-miR-1262	11.1413	11.1413	11.1413	11.1413	11.1413	11.1413	11.1413	11.1413	11.1413	11.1413	11.1413	11.1413	11.1413
hsa-miR-1263	11.1413	11.1413	11.1413	11.1413	11.1413	11.1413	11.1413	11.1413	11.1413	11.1413	11.1413	11.1413	11.1413
hsa-miR-1264	11.1413	11.1413	11.1413	11.1413	11.1413	11.1413	11.1413	11.1413	11.1413	11.1413	11.1413	11.1413	11.1413
hsa-miR-1265	11.1413	11.1413	11.1413	11.1413	11.1413	11.1413	11.1413	11.1413	11.1413	11.1413	11.1413	11.1413	11.1413
hsa-miR-1266-3p	11.1413	11.1413	11.1413	11.1413	11.1413	11.1413	11.1413	11.1413	11.1413	11.1413	11.1413	11.1413	11.1413
Showing 1 to 21 of 2,656 entries, 13 total columns
