# Supplementary material for: Small Extracellular Vesicles From Radioresistant H3K27M‐Pediatric Diffuse Midline Glioma Cells Modulate Tumor Phenotypes and Radiation Response
Source: J Extracell Vesicles. 2025 Oct 30;14(11):e70188. doi: 10.1002/jev2.70188 (PMC12575060; doi:10.1002/jev2.70188)
Supplement: Supplementary file 14 — Supplementary Table 6: jev270188‐sup‐0014‐TableS6.xlsx [file JEV2-14-e70188-s002.xlsx]

## Sheet: Sheet2
Gene Targets	Fprimer seq	Rprimer seq
ATM	TGTTCCAGGACACGAAGGGAGA	CAGGGTTCTCAGCACTATGGGA
ATR	GGAGATTTCCTGAGCATGTTCGG	GGCTTCTTTACTCCAGACCAATC
CDKN1A	AGGTGGACCTGGAGACTCTCAG	TCCTCTTGGAGAAGATCAGCCG
RAD50	GGAAGAGCAGTTGTCCAGTTACG	GAGTAAACTGCTGTGGCTCCAG
BRCA1	CTGAAGACTGCTCAGGGCTATC	AGGGTAGCTGTTAGAAGGCTGG
RAD51	TCTCTGGCAGTGATGTCCTGGA	TAAAGGGCGGTGGCACTGTCTA
XRCC4	ATGGCTCCTCAGGAGAATCAGC	GAGGTCTTCTGGGCTGCTGTTT
53bp1	AAGCCAGGCAAGAGAATGAGGC	GGCTGTTGACTCTGCCTGATTG
NDUFA12	TGGCAAAAACACATTCTGGGATGT	TACGAGCAGTAAGTGGTTTTGTTG
MT-ND6	GCGATGGCTATTGAGGAGTATCC	CACAGCACCAATCCTACCTCCA
NDUFA6	GACGGGATAAAGTCCGAGAAATG	CATGTGTCCGCTGCTTCCATAC
NDUFB2	AGCGGACTCATGTGGTTCTGGA	AGAGTGAGGCTGAGTCTACACC
NDUFS6	TGGAGACTCGGGTGATAGCGTG	GTGGTGCTGTCTGAACTGGAGC
